# Supplementary material for: Diflubenzuron Induces Cardiotoxicity in Zebrafish Embryos
Source: Int J Mol Sci. 2022 Oct 8;23(19):11932. doi: 10.3390/ijms231911932 (PMC9570284; doi:10.3390/ijms231911932)
Supplement: Supplementary file 1 [file ijms-23-11932-s001.zip]

Archive with 1 entries (1 files):
- ijms-1914659-supplementary.pdf
